# Supplementary material for: Molecular mechanism of the wake-promoting agent TAK-925
Source: Nat Commun. 2022 May 25;13:2902. doi: 10.1038/s41467-022-30601-3 (PMC9133036; doi:10.1038/s41467-022-30601-3)
Supplement: Supplementary file 3 — Source Data [file 41467_2022_30601_MOESM3_ESM.xlsx]

## Sheet: Fig 2d
Figure 2d
	values in boxes = % IP accumulation
TAK-925
Concentration (log, M)		OX2R wt								OX2R T111A			OX2R Q134A			OX2R N324A
-4.52288										42.9265	49.9658	57.0145	20.8738	19.6441	25.1209	38.9043	50.1711	61.6793
-5										40.9501	49.1444	47.4775	19.6602	23.8878	25.3628	44.8336	48.2888	62.094
-5.47712	104.23	99.2813	98.2377	95.5438	99.8629	101.129	100.397	101.882	101.217	29.5423	31.896	29.1638	17.5104	10.8145	20.1451	54.681	49.8289	60.5391
-5.95424	93.1692	93.6003	95.5425	102.971	102.811	101.591	100.284	101.323	98.5003	24.6186	24.7433	20.2488	11.5118	11.4305	17.6572	62.6214	51.3689	66.3787
-6.43136	92.6838	87.5428	93.1237	102.87	101.211	100.513	105.445	98.8047	106.395	14.8752	17.0431	14.3055	6.79612	8.17933	7.87837	60.8877	49.0418	58.4312
-6.90849	83.0444	80.5955	80.8224	97.1299	97.8748	89.1941	91.8321	97.2279	99.8302	9.15395	2.32717	7.98203	10.8183	7.46064	11.8176	55.5132	43.0185	53.5245
-7.38561	83.2871	61.1225	64.8583	89.2749	80.5759	80.3645	87.1242	87.1058	95.3877	10.8183	4.10678	9.70974	11.8932	6.02327	12.0249	29.785	34.7707	41.1887
-7.86273	50.9362	52.1903	42.1216	74.7734	68.4643	66.4784	71.9512	73.4741	70.4301	6.51872	4.68857	4.8376	7.45492	0	6.73808	20.9778	26.2149	25.2246
-8.33985	34.6394	27.1047	19.1085	48.8922	52.5137	36.9096	46.0862	50.2289	48.7832	14.7712	0	7.01451	6.5534	4.72279	5.6669	10.2288	11.6016	16.9316
-8.81697	11.8585	15.1951	16.5515	34.5921	28.8163	23.0236	25.2127	29.5778	23.571	0	8.55578	2.97167	8.46047	0.787132	6.8763	0	5.30459	0
-9.29409	0	0	0	21.3998	12.1801	7.41786	8.4515	5.44252	0	0.797503	3.31964	0	0	0.821355	0	0.242718	0	4.28473
-9.7712				5.26183	11.5631	7.90554	0	0	3.93322
-10.2483				0	0	0
OXB
Concentration (log, M)	OX2R wt														OX2R T111A			OX2R Q134A			OX2R N324A
-6.95424	84.9301	91.6815	91.439	100.84	93.7276	93.7276	82.3814	97.6107	99.8686	95.2131	97.7974	96.2826	92.5492	95.2856	23.2974	22.9377	22.0366	28.0363	25.1197	28.4213	32.7469	37.0144	40.0862
-7.43136	66.5918	72.0116	61.5437	92.2505	85.2023	85.2023	64.5934	90.6535	86.2024	90.6557	97.3883	87.6277	88.0255	87.6886	18.3314	16.232	14.5744	24.2338	18.3342	24.0841	25.5108	22.8845	29.3642
-7.90849	34.6058	48.0598	39.2532	62.2121	57.2965	57.2965	33.5673	94.6943	84.2641	91.082	76.7149	79.9943	71.5008	79.0409	15.2667	13.438	11.7996	19.353	15.9127	20.097	19.126	21.9	18.3998
-8.38561	18.1886	23.5281	24.8862	35.9165	41.4235	41.4235	17.6428	65.4954	50.8213	53.082	60.8559	47.1056	36.2161	41.0022	5.61862	6.62586	4.5528	10.6981	10.4311	12.8233	9.563	13.7307	13.0657
-8.86273	6.63673	17.0607	13.98	20.8973	16.0522	16.0522	6.43756	41.9888	29.2707	32.4918	36.7841	24.8581	19.2123	25.8351	4.00114	6.41299	0.67349	8.34279	7.74348	7.48922	3.37684	9.31347	7.16595
-9.33985	4.14172	9.65656	9.97268	12.2361	8.21813	8.21813	4.01742	15.1792	24.0145	18.9836	14.0654	12.6561	12.2672	17.2683	4.71056	5.85418	2.82866	5.67537	5.53486	5.11853	7.3496	10.165	5.28017
-9.81697	3.16866	0	10.2231	5.68618	4.86431	4.86431	3.07357	7.06254	4.76347	8.03279	4.84581	6.89557	0	3.77155	0.82293	0	0	0	0	0.59267	3.0647	4.94944	0
-10.2941	0	3.63515	0	0	0	0	0	0	0	0	0	0	0.37254	0	0	1.01118	1.13147	0.3689	0.15966	0	0	0	2.10129

## Sheet: Fig 3b
Figure 3b
	values in boxes = % IP accumulation
TAK-925
Concentration (log, M)	OX1R wt			OX1R S103T			OX1R A127T			OX1R S103T/A127T
-4	59.0042	53.3641	53.5899	121.751	118.997	120.649	108.581	90.2375	98.5353	90.572	87.7309	93.251
-4.47712	40.2895	44.5251	47.6163	124.47	112.83	97.3578	92.5141	84.3008	88.6272	102.225	97.5923	104.882
-4.95424	23.1285	17.843	22.7456	88.4181	93.1398	84.2906	78.5311	70.0198	73.004	99.6116	108.674	100.46
-5.43136	13.5946	16.9525	15.3073	57.0975	60.2902	53.5612	56.0028	47.8562	46.6973	94.2443	95.4815	94.8306
-5.90849	8.75706	9.23483	8.15623	21.8927	25.7256	20.3906	27.6836	19.1623	22.7168	81.6384	79.4525	77.1109
-6.38561	0	8.938	12.3492	18.5028	21.2731	7.26594	18.7147	12.8958	14.5032	58.1921	56.2005	63.3257
-6.86273	6.9209	2.80343	2.18265	17.6201	14.7427	6.69156	11.8644	4.02375	11.6025	26.9068	30.0462	35.066
-7.33985	7.2387	4.8153	6.54796	9.03955	5.7058	5.28432	12.041	6.99208	9.19012	3.81356	11.3127	16.7432
-7.81697	5.19068	2.1438	12.1482	10.4167	4.38654	7.89776	13.1003	7.3219	9.13268	6.39124	6.13457	9.50603
-8.29409	7.80367	2.83641	9.24756	0	0.758575	0	12.6059	3.46306	1.2062	1.3065	0	0
-8.77121	5.40254	0	0	3.21328	0	6.26077	0	0	0	0	4.58443	2.64216

## Sheet: Fig 3c
Figure 3c
	values in boxes = % IP accumulation
TAK-925											TAK-925
Concentration (log, M)	OX2R wt										Concentration (log, M)	OX2R T111S			OX2R T135A			OX2R T111S/T135A
-5.47712	104.23	99.2813	98.2377	95.5438	99.8629	101.129	100.397	101.882	101.217		-4	70.979	87.259	72.8431	91.4773	94.8449	80.0329	75.6118	80.3171	68.1594
-5.95424	93.1692	93.6003	95.5425	102.971	102.811	101.591	100.284	101.323	98.5003		-4.4771	81.25	84.6186	46.2613	92.5262	99.8324	83.6072	79.4093	78.5769	59.244
-6.43136	92.6838	87.5428	93.1237	102.87	101.211	100.513	105.445	98.8047	106.395		-4.9542	89.3357	80.7628	67.6664	90.1661	90.8215	73.0074	62.9958	60.9435	53.3689
-6.90849	83.0444	80.5955	80.8224	97.1299	97.8748	89.1941	91.8321	97.2279	99.8302		-5.4314	71.722	74.7276	72.0214	86.1014	79.3378	64.544	45.7384	44.8956	36.0312
-7.38561	83.2871	61.1225	64.8583	89.2749	80.5759	80.3645	87.1242	87.1058	95.3877		-5.9085	64.4231	69.824	64.3385	54.764	61.8609	55.0534	30.5063	19.1415	15.8998
-7.86273	50.9362	52.1903	42.1216	74.7734	68.4643	66.4784	71.9512	73.4741	70.4301		-6.3856	51.6608	41.4501	43.4675	47.9895	48.6588	34.8809	18.692	18.0974	13.2293
-8.33985	34.6394	27.1047	19.1085	48.8922	52.5137	36.9096	46.0862	50.2289	48.7832		-6.8627	34.3969	35.7921	28.5538	22.5087	18.1894	12.5719	19.2827	14.6945	5.95727
-8.81697	11.8585	15.1951	16.5515	34.5921	28.8163	23.0236	25.2127	29.5778	23.571		-7.3399	18.9685	17.0997	14.9548	18.9248	13.6211	7.80608	14.7257	8.19799	-1.438
-9.29409	0	0	0	21.3998	12.1801	7.41786	8.4515	5.44252	0		-7.817	8.43531	12.1542	9.40838	4.1521	9.26236	0	15.3587	5.29776	1.72555
-9.7712				5.26183	11.5631	7.90554	0	0	3.93322		-8.2941	4.76399	0	2.25965	3.88986	6.37049	0.73952	6.54008	0	0
-10.2483				0	0	0					-8.7712	0	8.92707	0	0	0	0.98603	0	2.28152	1.84881

## Sheet: Fig 5c
Figure 5c
	values in boxes = % IP accumulation
OXB																TAK-925
Concentration (log, M)	OXB OX2R + Gq															Concentration (log, M)	TAK-925 OX2R + Gi
-6.47712	93.6377	92.8189	91.1658	95.1056	103.456	103.456										-5.47712	104.23	99.2813	98.2377	95.5438	99.8629	101.129	100.397	101.882	101.217
-6.95424	84.9301	91.6815	91.439	100.84	93.7276	93.7276	82.3814	97.6107	99.8686	95.2131	97.7974	96.2826	92.5492	95.2856		-5.95424	93.1692	93.6003	95.5425	102.971	102.811	101.591	100.284	101.323	98.5003
-7.43136	66.5918	72.0116	61.5437	92.2505	85.2023	85.2023	64.5934	90.6535	86.2024	90.6557	97.3883	87.6277	88.0255	87.6886		-6.43136	92.6838	87.5428	93.1237	102.87	101.211	100.513	105.445	98.8047	106.395
-7.90849	34.6058	48.0598	39.2532	62.2121	57.2965	57.2965	33.5673	94.6943	84.2641	91.082	76.7149	79.9943	71.5008	79.0409		-6.90849	83.0444	80.5955	80.8224	97.1299	97.8748	89.1941	91.8321	97.2279	99.8302
-8.38561	18.1886	23.5281	24.8862	35.9165	41.4235	41.4235	17.6428	65.4954	50.8213	53.082	60.8559	47.1056	36.2161	41.0022		-7.38561	83.2871	61.1225	64.8583	89.2749	80.5759	80.3645	87.1242	87.1058	95.3877
-8.86273	6.63673	17.0607	13.98	20.8973	16.0522	16.0522	6.43756	41.9888	29.2707	32.4918	36.7841	24.8581	19.2123	25.8351		-7.86273	50.9362	52.1903	42.1216	74.7734	68.4643	66.4784	71.9512	73.4741	70.4301
-9.33985	4.14172	9.65656	9.97268	12.2361	8.21813	8.21813	4.01742	15.1792	24.0145	18.9836	14.0654	12.6561	12.2672	17.2683		-8.33985	34.6394	27.1047	19.1085	48.8922	52.5137	36.9096	46.0862	50.2289	48.7832
-9.81697	3.16866	0	10.2231	5.68618	4.86431	4.86431	3.07357	7.06254	4.76347	8.03279	4.84581	6.89557	0	3.77155		-8.81697	11.8585	15.1951	16.5515	34.5921	28.8163	23.0236	25.2127	29.5778	23.571
-10.2941	0	3.63515	0	0	0	0	0	0	0	0	0	0	0.37254	0		-9.29409	0	0	0	21.3998	12.1801	7.41786	8.4515	5.44252	0
																-9.7712				5.26183	11.5631	7.90554	0	0	3.93322
																-10.2483				0	0	0

## Sheet: Fig 5d
Fig 5d
	values in boxes = % Forskolin stimulation
log [Agonist]	OXB OX2R + Gi			TAK-925 OX2R + Gi
-5	62.3507	75.4889	85.2004	72.6863	86.2107	88.9409
-5.52288	65.5078	74.6402	79.3359	88.3477	93.4017	97.5363
-6	67.686	72.612	81.5524	94.5966	96.6805	103.974
-6.52288	83.3985	83.9443	91.7878	100.557	102.284	109.638
-7	104.155	101.196	102.3	100.764	107.195	105.946
-7.52288	105.472	101.456	103.502	105.867	108.107	120.957
-8	105.899	100.539	102.288	107.948	108.442	107.03
-8.52288	101.417	105.569	98.4812	103.467	109.301	118.872

## Sheet: Fig S7a
Extended Figure 7a
	values in boxes = surface expression ELISA signal
	OX1R wt	OX1R S103T	OX1R A127T	OX1R S103T/A127T
data 1	100	114.78	113.871	75.8023
data 2	100	100.304	50.8777	53.0137
data 3	100	84.556	57.404	64.636

## Sheet: Fig S7b
Extended Figure 7b
	values in boxes = surface expression ELISA signal
	OX2R wt	OX2R T111A	OX2R Q134A	OX2R N324A	OX2R T111S	OX2R T135A	OX2R T11S/T135A
data 1	100	80.3337	73.4721	12.4877	70.2254	69.9366	66.707
data 2	100	116.151	73.3061	44.1172	101.775	121.515	120.142
data 3	100	49.6449	43.4971	28.3594	61.0636	82.0041	81.8322

## Sheet: Fig S8a
Figure S8a
	values in boxes = beta-arrestin recruitment fold change
TAK-925
Concentration (log, M)	WT				V114A				W120A				Q134A				Q187A				F227A				F228A				Y232A				Y317A				K327A				R328A				F346A				H350A
-4.52288	21.2968	25.0416	19.5072	21.2998	16.0839	15.7385	12.0047	11.9523	4.80817	4.68795	3.73045	3.63372	1.28343	1.44756	1.05685	1.004	15.1716	16.035	11.2398	13.3048	12.662	11.7905	7.69574	9.3207	35.5752	35.8625	25.5616	24.3895	9.66045	8.02781	6.82473	7.69484	3.25844	3.22467	2.17181	2.22026	18.9398	17.0798	15.1313	14.3728	16.3866	16.9953	13.094	13.9376	18.7471	25.461	20.9883	22.6099	6.50877
-5.52288	23.1838	20.9922	17.9345	21.7122	9.6437	8.66574	7.45437	7.39559	1.43085	1.14487	1.23644	1.45527	0.804644	0.955164	0.948759	0.860689	7.83875	7.35867	7.72264	7.10067	1.83338	2.47311	1.31513	1.96824	25.269	20.3137	24.2397	20.6045	3.18771	2.99524	3.06111	3.29674	1.53818	1.52203	1.25404	1.22173	9.99457	10.0944	9.53663	9.59848	8.99396	8.61208	8.09128	8.64765	20.389	18.9966	20.4591	19.8854	3.41176
-6.52288	14.9925	14.1246	14.4029	14.3646	2.5386	2.05686	2.08583	2.45852	0.733975	0.705799	0.916178	0.667762	0.760608	0.843875	0.98719	0.706165	2.51279	2.65192	2.96614	2.51094	1.30064	1.07551	1.0287	0.994149	9.974	9.69993	10.7909	8.51553	1.18332	1.09916	1.41822	0.888401	1.06241	0.978708	0.978708	0.988253	2.99132	2.92512	2.83939	3.3185	2.67315	2.5302	2.71745	2.2	10.7094	11.2002	9.92461	9.89672	1.93911
-7.52288	3.71372	4.53906	3.91533	3.85381	0.825897	0.942605	0.794804	0.706208	0.825546	0.707678	0.758864	0.654144	0.914331	1.0008	0.952762	0.903923	0.920525	1.06059	0.80258	0.873531	0.791307	0.834773	0.697687	1.21148	2.05155	1.88412	1.79511	2.05596	1.13575	0.922064	0.898646	0.656422	1.11454	1.08076	1.09031	1.15051	1.55507	1.09604	1.48996	1.46337	1.12483	1.22953	1.18591	1.31611	2.05428	2.60384	2.69657	2.28873	1.03199
-8.52288	1.51789	1.70854	1.75727	1.59099	0.792674	0.911511	0.743691	0.65254	0.761212	0.710965	0.8556	0.829303	1.10889	1.10809	0.839872	1.06405	0.963833	0.893803	0.944483	0.828381	0.860407	0.880468	0.809139	0.921705	1.19498	0.990527	0.893589	0.885658	0.944749	0.824003	1.09111	0.858397	1.19897	0.959618	1.0536	1.15419	1.24579	1.19262	1.03256	1.16983	1.05168	1.05168	0.97651	0.855034	1.16849	0.970976	0.91896	1.06822	1.07946
-9.52288	1.03426	1.25598	0.983706	1.30897	1.01416	0.692578	0.824193	0.803748	0.863583	0.811928	0.698286	0.773421	0.992794	1.08807	0.847078	0.776621	0.825616	0.836674	0.694771	0.57959	0.781276	0.831429	0.766787	1.06325	0.793126	0.906808	0.902401	0.968495	0.759605	0.932309	0.960117	0.99378	1.02203	0.723201	0.856828	0.854626	1.29137	1.2013	1.34075	0.918068	1.18322	0.918121	1.23893	0.874497	1.00641	0.631738	0.851112	0.973238	1.31063
-10.5229	1.2243	1.12258	1.16461	1.10431	0.868065	0.851454	0.754339	0.705356	0.64757	0.705799	0.896924	0.837755	0.776621	0.898319	1.07926	0.868695	0.861553	0.792444	0.857867	0.739922	0.726665	0.816941	0.713291	1.08108	1.21172	1.03106	1.039	0.902401	0.846689	0.94109	0.883278	0.787413	0.871512	0.936858	0.895007	0.932452	1.00488	1.10743	0.964189	1.00977	0.87651	1.15235	1.10403	0.707383	0.957407	0.964945	1.08632	0.998869	1.06089
[truncated: 11 more columns]

## Sheet: Fig S8b
Figure S8b
	values in boxes = beta-arrestin recruitment fold change
OxB
Concentration (log, M)	WT				V114A				W120A				Q134A				Q187A				F227A				F228A				Y232A				Y317A				K327A				R328A				F346A				H350A
-6	25.3819	21.4151	21.7109	14.8092	19.186	15.6764	15.0646	12.6491	3.56218	2.88754	2.98851	2.07439	10.0907	9.025	7.25716	4.92858	13.5168	10.1026	10.5336	8.6006	9.36192	8.11456	7.0676	6.66759	22.6603	16.4349	16.0397	11.6216	10.1377	8.79099	9.14882	5.51505	5.59527	4.09544	3.90734	2.31903	12.4897	9.63976	8.87992	6.22785	8.80951	6.34982	5.90644	1.59959	16.3945	14.7387	13.8497	9.99447	4.38331
-6.52288	25.6945	21.5306	23.6638	15.5687	12.6981	15.3527	12.838	12.7133	2.2104	1.86912	1.81238	1.67261	6.73823	6.52056	6.21199	6.30622	11.8511	11.2526	10.0621	11.9198	5.79735	5.2072	4.99181	3.98272	19.0705	16.8742	18.1287	18.7826	11.0031	8.20407	8.86735	8.73185	4.38317	3.79214	3.93517	3.72981	8.84498	8.66683	8.42913	8.60728	5.68768	4.66593	4.19107	4.6654	13.7217	12.9765	12.8111	11.8028	3.30775
-7	27.5093	22.224	24.9299	18.9084	7.92874	9.52387	6.48502	10.362	1.1077	1.20199	1.04262	1.10645	3.59938	4.02409	3.01674	4.04532	9.5671	9.49464	9.39394	8.52155	2.14127	2.26356	1.68997	2.11523	16.4017	17.9658	16.8248	15.7093	5.98593	6.42536	5.80027	6.36323	2.77259	3.32188	2.57391	3.12431	6.03051	6.92864	5.61171	5.65354	2.55946	2.20198	2.47942	2.3471	7.66629	9.2842	7.09458	7.82697	2.27327
-7.52288	19.8779	18.5529	19.7122	17.6394	2.97384	6.19331	3.4042	4.9767	0.708847	0.928719	0.872812	0.971275	1.68422	2.08305	2.13946	1.85875	6.06813	7.04122	5.67005	6.58573	0.997258	1.23868	0.840253	1.03197	12.5773	15.8073	12.3627	13.3068	2.34841	3.65474	3.44588	4.08744	1.35235	2.07583	1.35736	1.96897	2.90354	3.65108	3.03937	3.55118	1.0559	0.656805	1.2928	1.51423	4.08058	4.17256	4.19352	3.98218	1.31553
-8	16.2134	13.9923	16.0397	14.1406	1.59431	2.70394	1.36473	1.88766	0.687569	0.782694	0.634166	0.921626	1.07106	1.3073	1.20311	1.12945	4.00998	3.52626	3.76341	4.42405	0.79686	0.852088	0.855244	0.771613	9.30019	9.90389	8.23175	9.77033	1.52418	1.48301	1.69936	1.77571	0.977809	1.16035	1.04014	0.979478	1.31644	1.85531	1.27215	1.72982	0.788059	0.963598	1.02496	0.797663	1.73435	1.6313	1.50904	1.47178	0.794509
-8.52288	11.5088	10.3983	11.5139	8.1692	1.00842	1.32194	0.946709	1.52107	0.720946	0.825667	0.703423	0.932057	0.766462	0.841449	0.930371	0.743899	1.96311	2.17015	1.81254	1.66102	0.706917	0.923095	0.738476	0.787392	4.27066	5.80075	4.67055	5.34141	0.843689	1.09448	0.926037	0.920797	0.906017	1.27499	0.606052	0.943861	1.03691	1.25492	0.811516	1.10384	0.873961	0.82274	1.07298	0.974269	0.944896	0.826711	0.913457	0.849999	0.639931
-9	4.80922	5.51203	5.24457	5.38702	0.978801	1.35362	0.985384	1.12568	0.888666	0.742641	1.09727	0.932891	0.896528	1.22103	1.07504	1.26881	0.878035	1.35234	1.33446	0.968379	0.669836	0.81185	0.73532	0.835519	2.16003	2.61783	2.45493	2.9135	0.796526	0.748615	1.0286	0.771822	0.626643	0.916591	0.794713	0.887652	0.772146	1.31348	0.851378	1.01919	0.863824	1.06071	0.751777	0.98494	0.634006	0.84243	1.10558	1.02	0.706951
-10	1.51828	1.55317	1.55389	2.08009	1.30795	1.00966	1.32235	1.29643	0.813151	0.945825	0.890335	0.847362	0.946298	0.920417	0.938998	0.153292	0.920384	0.935441	0.845097	0.747224	0.813428	0.979112	0.709284	0.98858	1.08002	1.06303	1.03679	1.24831	0.874382	1.08998	0.779308	0.947747	0.722922	0.865391	0.7936	0.701217	0.734252	0.980315	1.05167	0.974409	0.845149	1.12847	1.0399	0.897438	0.92219	0.900067	0.916368	0.822636	0.93071
[truncated: 11 more columns]

## Sheet: Fig S11a
Extended Fig 11a
	values in boxes = % IP accumulation
TAK-925
Concentration (log, M)	OX2R wt									OX2R C25 short
-5.47712	104.23	99.2813	98.2377	95.5438	99.8629	101.129	100.397	101.882	101.217	115.257	103.382	120.97	87.7482	77.7976	103.792
-5.95424	93.1692	93.6003	95.5425	102.971	102.811	101.591	100.284	101.323	98.5003	116.566	104.502	113.475	88.6273	76.882	108.178
-6.43136	92.6838	87.5428	93.1237	102.87	101.211	100.513	105.445	98.8047	106.395	121.047	99.8172	113.167	76.9143	84.1556	104.839
-6.90849	83.0444	80.5955	80.8224	97.1299	97.8748	89.1941	91.8321	97.2279	99.8302	105.69	93.7386	98.614	80.2609	78.3316	95.0198
-7.38561	83.2871	61.1225	64.8583	89.2749	80.5759	80.3645	87.1242	87.1058	95.3877	102.09	80.6444	87.7053	69.654	70.4476	93.3786
-7.86273	50.9362	52.1903	42.1216	74.7734	68.4643	66.4784	71.9512	73.4741	70.4301	87.286	59.2779	70.6622	54.9348	62.4873	77.193
-8.33985	34.6394	27.1047	19.1085	48.8922	52.5137	36.9096	46.0862	50.2289	48.7832	63.57	45.3382	45.6622	37.8049	37.2838	62.8749
-8.81697	11.8585	15.1951	16.5515	34.5921	28.8163	23.0236	25.2127	29.5778	23.571	42.8751	23.6289	28.4908	15.8253	19.4049	24.0238
-9.29409	0	0	0	21.3998	12.1801	7.41786	8.4515	5.44252	0	17.9506	8.47806	13.4754	2.60919	6.63784	9.45105
-9.7712				5.26183	11.5631	7.90554	0	0	3.93322	9.29003	4.73035	1.66838	0	0	0
-10.2483				0	0	0				0	0	0

[truncated: 1 more sheets: Fig S11b]
